# Supplementary material for: Extraplexus versus intraplexus ultrasound-guided interscalene brachial plexus block for ambulatory arthroscopic shoulder surgery: A randomized controlled trial
Source: PLoS One. 2021 Feb 18;16(2):e0246792. doi: 10.1371/journal.pone.0246792 (PMC7891753; doi:10.1371/journal.pone.0246792)
Supplement: S3 File — (XLS) [file pone.0246792.s003.xls]

## Sheet: InterscaleneStudyExt_DATAcomple
Participant ID	Event Name	Age (years)	Gender	Phone number	Weight (kg)	Height (cm)	BMI	Preop VAS (0-10)	Surgeon	Randomized approach to block	Deviation from randomized group?	Block Performance time (min)	0.5% ropiv Vol (mL)	Midazolam for block (mg):	Fentanyl for block (mcg):	Preop Morphine Eq PO mg	# of needle passes during block	Paresthesia during block?	# of Paresthesias	Time to onset of motor blockade (from block injection completion to loss of shoulder abduction): (min)	Time to supraclavicular sensory block: (min)	Time to axillary sensory block: (min)	Time to musculocutaneous sensory block: (min)	Time to radial sensory block: (min)	Time to median sensory block: (min)	Time to ulnar sensory block: (min)	Horner's?	Difficulty breathing (phrenic nerve)?	Hoarseness?	Surgery Start time:	Surgery End time:	Surgery duration (min):	Total intraop fentanyl (mcg):	ketorolac intraop (mg)	total intraop PO Morphine Equiv (mg)	OpenSurgery	PACU arrival time:	PACU time discharge criteria met:	PACU length of stay	PACU duration (min)	PACU fentanyl (mcg):	PACU dilaudid (mg):	PACU norco 5/325mg (# of pills):	PACU percocet 5/325mg (# of pills):	PACU toradol (mg):	PACU demerol (mg):	PACU Morph PO MINUS norco/percocet (mg)	PACU total Morph Eq PO (mg)	Highest VAS in PACU (0-10)
1	Pt enrolled & has surgery	67	Female	(415) 531-6606	81.647	149.9	36.34	6	A	Extraplexus	No	6	25	0.5	0	0	3	No	0	4	3	4	5	8	11	13	No	No	No	1904-01-01 11:11:00	1904-01-01 12:11:00	60	50		15	0	1904-01-01 12:20:00	1904-01-01 14:32:00	1904-01-01 02:12:00	132	0	0	0	0	0	0	0	0	2
2	Pt enrolled & has surgery	50	Female	(415) 533-4883	67	170	23.18	1	A	Extraplexus	No	5	25	1	0	0	3	No	0	9	1	2	3	2	4	5	No	No	No	1904-01-01 14:11:00	1904-01-01 15:32:00	81	100		30	0	1904-01-01 15:45:00	1904-01-01 16:56:00	1904-01-01 01:11:00	71	0	0	0	0	0	0	0	0	0
3	Pt enrolled & has surgery	40	Male	(707) 223-3656	92.08	182.9	27.53	7	A	Intraplexus	No	6	25	4	0	0	2	Yes	1	14		7		12	11		No	No	No	1904-01-01 08:06:00	1904-01-01 09:13:00	67	200		60	1	1904-01-01 09:19:00	1904-01-01 10:48:00	1904-01-01 01:29:00	89	100	0	0	1	30	0	30	37.5	6
4	Pt enrolled & has surgery	25	Male	(214) 632-0711	77	178	24.3	3	B	Intraplexus	No	3	25	2	0	0	2	No	0	4	4	2	2	3	3	4	No	No	No	1904-01-01 10:13:00	1904-01-01 11:26:00	73	0		0	0	1904-01-01 11:49:00	1904-01-01 13:45:00	1904-01-01 01:56:00	116	0	0	0	0	0	12.5	3.75	3.75	0
5	Pt enrolled & has surgery	39	Male	(415) 533-0300	72.576	172.7	24.33	4	A	Extraplexus	No	5	25	2	0	0	1	No	0	16	1	2	4	11	13	12	Yes	Yes	No	1904-01-01 09:39:00	1904-01-01 10:34:00	55	50		15	0	1904-01-01 10:41:00	1904-01-01 12:00:00	1904-01-01 01:19:00	79	0	0	0	0	0	0	0	0	0
6	Pt enrolled & has surgery	27	Male	(707) 951-0318	74.844	180.3	23.02	2	A	Extraplexus	No	7	25	2	0	0	2	No	0	4	3	2	2	5	7	17	No	No	No	1904-01-01 11:25:00	1904-01-01 13:07:00	102	50		15	1	1904-01-01 13:14:00	1904-01-01 14:17:00	1904-01-01 01:03:00	63	0	0	0	0	30	0	0	0	0
7	Pt enrolled & has surgery	43	Male	(530) 934-5151	88.451	172.7	29.66	3	A	Intraplexus	No	5	25	2	0	0	3	No	0	3	1	1	3	3	2	5	Yes	Yes	No	1904-01-01 14:17:00	1904-01-01 15:28:00	71	100		30	0	1904-01-01 15:37:00	1904-01-01 16:59:00	1904-01-01 01:22:00	82	0	0	0	0	30	0	0	0	0
8	Pt enrolled & has surgery	48	Female	(415) 290-9651	94	168	33.3	7	A	Intraplexus	No	3	25	2	25	7.5	1	No	0	13	4	5	7	7	10	7	No	No	No	1904-01-01 08:03:00	1904-01-01 09:01:00	58	50		15	0	1904-01-01 09:22:00	1904-01-01 11:43:00	1904-01-01 02:21:00	141	0	0	0	0	0	0	0	0	1
9	Pt enrolled & has surgery	33	Female	(530) 566-5915	74.844	172.7	25.09	8	A	Intraplexus	No	3	25	2	0	0	1	No	0	9	7	7	7	7	7	7	No	No	No	1904-01-01 08:33:00	1904-01-01 09:44:00	71	100		30	0	1904-01-01 09:53:00	1904-01-01 11:10:00	1904-01-01 01:17:00	77	100	0	2	0	0	0	30	40	6
10	Pt enrolled & has surgery	35	Female	(650) 996-6502	50	154.94	20.83	6	B	Intraplexus	No	3	25	2	0	0	1	No	0	5	2	1	2	2	3	6	No	No	No	1904-01-01 10:19:00	1904-01-01 11:29:00	70	0		0	0	1904-01-01 11:37:00	1904-01-01 12:55:00	1904-01-01 01:18:00	78	50	0	2	0	30	0	15	25	2
11	Pt enrolled & has surgery	60	Female	(209) 722-6451	81.647	165.1	29.95	3	A	Extraplexus	No	3	25	1	0	0	2	No	0	7	1	1	1	3	4	5	No	No	No	1904-01-01 10:59:00	1904-01-01 12:35:00	96	100		30	0	1904-01-01 12:40:00	1904-01-01 14:00:00	1904-01-01 01:20:00	80	200	0	2	0	30	0	60	70	6
12	Pt enrolled & has surgery	34	Male	(707) 923-1392	99.79	183	29.8	3	A	Intraplexus	No	4	25	2	0	0	2	No	0	4		2	1	4	1	1	No	No	No	1904-01-01 08:28:00	1904-01-01 09:54:00	86	25		7.5	0	1904-01-01 10:13:00	1904-01-01 12:00:00	1904-01-01 01:47:00	107	200	0	0	0	0	0	60	60	9
13	Pt enrolled & has surgery	63	Male	(707) 557-5247	84.8	175.3	27.6	6	B	Extraplexus	No	5	25	1	0	0	4	No	0	7	5	6	6	5	7	5	No	No	No	1904-01-01 12:11:00	1904-01-01 13:25:00	74	50		15	0	1904-01-01 13:45:00	1904-01-01 14:35:00	1904-01-01 00:50:00	50	0	0	0	0	0	0	0	0	0
14	Pt enrolled & has surgery	46	Female	(510) 501-6295	81.647	170.2	28.19	4	A	Extraplexus	No	19	25	2	0	0	10	No	0	3		2	3	2	5	5	No	No	No	1904-01-01 08:45:00	1904-01-01 10:11:00	86	100		30	0	1904-01-01 10:23:00	1904-01-01 11:47:00	1904-01-01 01:24:00	84	0	0	0	0	0	0	0	0	0
15	Pt enrolled & has surgery	37	Male	(336) 601-5289	81.647	180.3	25.12	1	A	Intraplexus	No	2	25	2	0	0	1	Yes	2	4		4	5	2	3	4	No	No	No	1904-01-01 11:04:00	1904-01-01 11:44:00	40	50		15	0	1904-01-01 11:57:00	1904-01-01 13:11:00	1904-01-01 01:14:00	74	0	0	0	0	0	0	0	0	0
16	Pt enrolled & has surgery	71	Male	(415) 898-4858	96.163	185.4	27.98	1	A	Extraplexus	No	3	25	2	0	0	3	Yes	1	6	4	7	12	6			No	No	No	1904-01-01 08:14:00	1904-01-01 09:56:00	102	50		15	0	1904-01-01 10:14:00	1904-01-01 11:05:00	1904-01-01 00:51:00	51	0	0	1	0	0	0	0	5	5
17	Pt enrolled & has surgery	60	Male	(619) 300-3356	127.91	185.4	37.21	2	A	Intraplexus	No		25	2	0	0	2	No	0	10.5	7.5	10	13				No	No	No	1904-01-01 12:23:00	1904-01-01 13:45:00	82	100		30	0	1904-01-01 13:54:00	1904-01-01 14:55:00	1904-01-01 01:01:00	61	0	0	0	0	0	0	0	0	0
18	Pt enrolled & has surgery	49	Male	(415) 310-3193	70.3	177.8	22.24	5	A	Extraplexus	No	3	25	2	0	0	4	No	0	13	6	7	6	6	6	5	No	No	No	1904-01-01 07:52:00	1904-01-01 08:49:00	57	100		30	0	1904-01-01 09:00:00	1904-01-01 09:40:00	1904-01-01 00:40:00	40	0	0	0	0	0	0	0	0	1
19	Pt enrolled & has surgery	75	Male	(415) 710-0061	90.7	195.6	23.71	1	A	Intraplexus	No	1	25	1.5	0	0	1	No	0	4	5	3	3	3	3	3	No	No	No	1904-01-01 10:10:00	1904-01-01 11:56:00	106	75		22.5	0	1904-01-01 12:02:00	1904-01-01 12:56:00	1904-01-01 00:54:00	54	0	0	0	0	0	0	0	0	0
20	Pt enrolled & has surgery	58	Female	(510) 725-2517	54	160	21.09	0	B	Extraplexus	No	4	25	2	0	0	2	No	0	6	4	4	4	7	7	7	No	No	No	1904-01-01 09:37:00	1904-01-01 11:15:00	98	50		15	0	1904-01-01 11:20:00	1904-01-01 15:55:00	1904-01-01 04:35:00	275	0	0	0	0	0	0	0	0	0
21	Pt enrolled & has surgery	29	Male	(813) 787-1034	73	193	19.6	0	B	Intraplexus	No	7	25	2	0	0	1	No	0	5	2	4	4	2	5	8	Yes	No	No	1904-01-01 11:27:00	1904-01-01 12:30:00	63	50		15	0	1904-01-01 12:36:00	1904-01-01 14:03:00	1904-01-01 01:27:00	87	0	0	0	0	0	0	0	0	0
22	Pt enrolled & has surgery	65	Female	(415) 831-0508	65	162	24.77	3	B	Extraplexus	No	2	25	2	0	0	2	No	0	8	3	2	6	15	13	15	Yes	No	No	1904-01-01 15:14:00	1904-01-01 16:06:00	52	0		0	0	1904-01-01 16:13:00	1904-01-01 18:41:00	1904-01-01 02:28:00	148	100	0	0	0	0	0	30	30	3
23	Pt enrolled & has surgery	49	Female	(415) 606-6106	67	174	22.13	0	A	Extraplexus	No	5	25	0	0	0	3	No	0	9	1	2	2	5	6	8	No	No	No	1904-01-01 10:01:00	1904-01-01 11:00:00	59	100		30	0	1904-01-01 11:07:00	1904-01-01 12:25:00	1904-01-01 01:18:00	78	0	0	0	0	0	0	0	0	0
24	Pt enrolled & has surgery	19	Male	(510) 316-2330	81	172	27.38	0	A	Intraplexus	No	4	25	2	0	0	1	No	0	1	11	14	1	1	2	1	Yes	Yes	No	1904-01-01 11:07:00	1904-01-01 12:24:00	77	50		15	0	1904-01-01 12:32:00	1904-01-01 14:31:00	1904-01-01 01:59:00	119	0	0	0	0	0	0	0	0	0
25	Pt enrolled & has surgery	40	Female	(415) 312-2515	68	155	28.3	6	B	Intraplexus	No	7	25	2	0	0	3	No	0	6	3	2	2	2	3	2	No	No	No	1904-01-01 09:20:00	1904-01-01 10:25:00	65	100		30	0	1904-01-01 10:35:00	1904-01-01 11:46:00	1904-01-01 01:11:00	71	0	0	0	0	0	0	0	0	0
26	Pt enrolled & has surgery	32	Male	(650) 248-8326	72.5	165	26.63	5	B	Extraplexus	No	5	25	2	0	0	3	No	0	2	2	2	4	3	3	14	No	Yes	No	1904-01-01 13:54:00	1904-01-01 14:57:00	63	50		15	0	1904-01-01 15:06:00	1904-01-01 16:30:00	1904-01-01 01:24:00	84	0	0	0	0	0	0	0	0	0
27	Pt enrolled & has surgery	23	Male	(650) 307-3832	59	172.7	19.78	0	A	Intraplexus	No	4	25	0	0	0	3	Yes	2	6	2	2	3	2	5	2	No	No	No	1904-01-01 12:25:00	1904-01-01 13:53:00	88	50		15	0	1904-01-01 13:59:00	1904-01-01 15:11:00	1904-01-01 01:12:00	72	0	0	0	0	0	0	0	0	0
28	Pt enrolled & has surgery	31	Male	(575) 973-2312	77.1	180.3	23.72	0	A	Extraplexus	No	3	25	2	0	0	1	No	0	6	4	4	4	6	6		No	No	No	1904-01-01 13:42:00	1904-01-01 15:08:00	86	100		30	0	1904-01-01 15:10:00	1904-01-01 16:15:00	1904-01-01 01:05:00	65	0	0	0	0	0	0	0	0	0
29	Pt enrolled & has surgery	49	Male	(415) 860-3536	86	195	22.62	5	B	Extraplexus	No	3	25	2	0	0	2	No	0	16.5	1	5	7	20	14	12	No	No	No	1904-01-01 07:50:00	1904-01-01 08:57:00	67	0		0	0	1904-01-01 09:02:00	1904-01-01 10:39:00	1904-01-01 01:37:00	97	0	0	0	0	0	0	0	0	0
30	Pt enrolled & has surgery	49	Male	(619) 206-7780	84	183	25.08	5	A	Extraplexus	No	5	25	2	0	0	4	No	0	20	4	3	7	7	6	8	No	No	No	1904-01-01 09:58:00	1904-01-01 10:53:00	55	50		15	0	1904-01-01 10:57:00	1904-01-01 12:00:00	1904-01-01 01:03:00	63	0	0	0	0	0	0	0	0	0
31	Pt enrolled & has surgery	47	Male	(707) 849-0009	90.7	180.3	27.9	7	A	Intraplexus	No	4	25	1	0	0	2	No	0	8	2	2	6	6	7	6	Yes	No	No	1904-01-01 10:44:00	1904-01-01 11:57:00	73	50		15	0	1904-01-01 12:07:00	1904-01-01 13:24:00	1904-01-01 01:17:00	77	100	0	0	0	0	0	30	30	5
32	Pt enrolled & has surgery	56	Male	(423) 351-3951	68.947	180.3	21.21	6	B	Extraplexus	No	3	25	1	0	0	3	No	0	12	3	1	1	5	14	14	No	No	No	1904-01-01 08:04:00	1904-01-01 09:22:00	78	50		15	0	1904-01-01 09:30:00	1904-01-01 11:25:00	1904-01-01 01:55:00	115	100	0	0	0	30	25	37.5	37.5	4
33	Pt enrolled & has surgery	38	Male	(415) 939-7070	72.576	172.7	24.33	3	A	Intraplexus	No	2	25	2	0	0	2	Yes	1	4	7	1	1	3	6	6	No	No	No	1904-01-01 09:13:00	1904-01-01 10:29:00	76	50		15	0	1904-01-01 10:40:00	1904-01-01 11:45:00	1904-01-01 01:05:00	65	0	0	0	0	0	0	0	0	0
34	Pt enrolled & has surgery	41	Male	(415) 308-9168	79.3	175.3	25.81	8	B	Intraplexus	No	5	25	4	0	0	4	Yes	1	3	2	2	5	3	5	3	No	No	No	1904-01-01 13:05:00	1904-01-01 14:52:00	97	175		52.5	0	1904-01-01 15:02:00	1904-01-01 17:56:00	1904-01-01 02:54:00	174	100	0	0	0	30	0	30	30	7
35	Pt enrolled & has surgery	61	Male	(559) 284-3995	77	175	25.14	0	A	Extraplexus	No	4	25	2	0	0	2	No	0	10	6	6	4	7	8	9	No	No	No	1904-01-01 08:10:00	1904-01-01 09:09:00	59	50		15	0	1904-01-01 09:17:00	1904-01-01 10:44:00	1904-01-01 01:27:00	87	0	0	0	0	0	0	0	0	0
36	Pt enrolled & has surgery	77	Male	(707) 539-4322	64.4	172.7	21.59	0	A	Extraplexus	No	6	25	0	0	0	4	No	0	4	2	4	8	13	8		No	No	No	1904-01-01 10:47:00	1904-01-01 12:18:00	91	0		0	0	1904-01-01 12:30:00	1904-01-01 13:55:00	1904-01-01 01:25:00	85	0	0	0	0	0	0	0	0	0
37	Pt enrolled & has surgery	54	Male	(617) 842-2441	76.658	174	25.32	0	B	Extraplexus	No	3	25	2	25	7.5	3	No	0	13	16	14	14	16	18	18	No	No	No	1904-01-01 09:20:00	1904-01-01 10:15:00	55	0		0	1	1904-01-01 10:28:00	1904-01-01 12:43:00	1904-01-01 02:15:00	135	0	0	0	0	0	0	0	0	0
38	Pt enrolled & has surgery	52	Male	(415) 290-7747	84.8	175	27.69	0	B	Intraplexus	No	2	25	1	0	0	1	No	0	4	3	2	3	3	4	4	No	No	No	1904-01-01 11:24:00	1904-01-01 13:02:00	98	0		0	1	1904-01-01 13:09:00	1904-01-01 14:46:00	1904-01-01 01:37:00	97	0	0	0	0	0	0	0	0	0
39	Pt enrolled & has surgery	44	Male	(415) 342-5745	80	170	27.68	0	A	Extraplexus	No	4	25	2	0	0	3	No	0		7						No	No	No	1904-01-01 08:18:00	1904-01-01 09:27:00	69	0		0	1	1904-01-01 09:31:00	1904-01-01 10:40:00	1904-01-01 01:09:00	69	0	0	0	0	0	0	0	0	1
40	Pt enrolled & has surgery	70	Female	(415) 789-0215	66	170	22.84	0	A	Extraplexus	No	3	25	1	0	0	3	Yes	2	8	4	8					No	No	No	1904-01-01 10:24:00	1904-01-01 11:45:00	81	0		0	0	1904-01-01 12:03:00	1904-01-01 13:41:00	1904-01-01 01:38:00	98	0	0	0	0	0	0	0	0	0
41	Pt enrolled & has surgery	38	Male	(510) 731-8707	99.7	181.6	30.23	0	A	Intraplexus	No	3	25	2	0	0	2	Yes	1	15	4	2	2	6	10	10	No	No	No	1904-01-01 08:21:00	1904-01-01 10:01:00	101	50		15	0	1904-01-01 10:04:00	1904-01-01 12:14:00	1904-01-01 02:10:00	130	0	0	0	0	30	0	0	0	0
42	Pt enrolled & has surgery	40	Female	(650) 766-5977	61.2	157.5	24.67	0	A	Extraplexus	No	3.5	25	2	0	0	4	No	0	10	9	2	1	3	1	7	No	No	No	1904-01-01 12:26:00	1904-01-01 13:34:00	68	75		22.5	0	1904-01-01 13:43:00	1904-01-01 14:53:00	1904-01-01 01:10:00	70	0	0	0	0	0	0	0	0	0
43	Pt enrolled & has surgery	68	Male	(415) 407-3961	66.6	175.3	21.67	0	A	Intraplexus	No	3	25	0	0	0	2	Yes	1	3	2	2	2	1	1	2	No	No	No	1904-01-01 13:28:00	1904-01-01 15:40:00	132	100		30	0	1904-01-01 15:43:00	1904-01-01 17:36:00	1904-01-01 01:53:00	113	0	0	0	0	0	0	0	0	0
44	Pt enrolled & has surgery	47	Female	(970) 390-5673	56.7	160	22.15	0	A	Intraplexus	No	4	25	2	0	0	3	Yes	2	2	1	1	1.5	1	2	2	Yes	Yes	No	1904-01-01 12:35:00	1904-01-01 14:36:00	121	25		7.5	1	1904-01-01 14:45:00	1904-01-01 15:50:00	1904-01-01 01:05:00	65	0	0	0	0	0	0	0	0	0
45	Pt enrolled & has surgery	69	Female	(415) 824-9745	88	168	31.18	0	A	Extraplexus	No	3	25	2	0	0	2	Yes	1	11	3	11	14	14			No	No	No	1904-01-01 08:33:00	1904-01-01 09:27:00	54	0		0	0	1904-01-01 09:30:00	1904-01-01 10:24:00	1904-01-01 00:54:00	54	0	0	0	0	0	0	0	0	0
46	Pt enrolled & has surgery	60	Male	(209) 652-5142	94	178	29.67	7	A	Intraplexus	No	5.5	25	2	0	0	1	No	0	6	7.5	4	5	9	12	0	No	No	No	1904-01-01 10:37:00	1904-01-01 11:43:00	66	50		15	0	1904-01-01 11:57:00	1904-01-01 13:02:00	1904-01-01 01:05:00	65	0	0	0	0	0	0	0	0	2
47	Pt enrolled & has surgery	67	Male	(707) 342-1118	93	183	27.77	0	B	Extraplexus	No	5	25	2	0	0	2	No	0	12	2	6	8	12	13	10	No	No	No	1904-01-01 12:51:00	1904-01-01 14:30:00	99	100		30	0	1904-01-01 14:35:00	1904-01-01 16:20:00	1904-01-01 01:45:00	105	0	0	0	0	0	0	0	0	0
48	Pt enrolled & has surgery	69	Male	(743) 635-1473	111.13	182.9	33.22	0	A	Intraplexus	No	3	25	2	0	0	1	No	0	4	6	2	2	2	5	3	No	No	No	1904-01-01 07:56:00	1904-01-01 09:14:00	78	0		0	1	1904-01-01 09:19:00	1904-01-01 10:53:00	1904-01-01 01:34:00	94	0	0	0	0	0	0	0	0	0
49	Pt enrolled & has surgery	49	Male	(415) 203-4905	72.5	177.8	22.93	4	A	Extraplexus	No	5	25	2	0	0	2	No	0	16	1	4	8	8			No	No	No	1904-01-01 13:31:00	1904-01-01 14:46:00	111	100		30	0	1904-01-01 14:52:00	1904-01-01 16:37:00	1904-01-01 01:45:00	105	0	0	0	0	0	0	0	0	0
50	Pt enrolled & has surgery	70	Female	(415) 454-0858	58.06	154.9	24.2	0	A	Intraplexus	No	3	25	2	0	0	1	No	0	2	1	2	2	1	4	1	No	No	No	1904-01-01 07:51:00	1904-01-01 08:33:00	42	100		30	0	1904-01-01 08:44:00	1904-01-01 10:21:00	1904-01-01 01:37:00	97	0	0	0	0	0	0	0	0	0
51	Pt enrolled & has surgery	45	Male	(415) 235-0242	79.379	182.9	23.73	2	A	Extraplexus	No	4	25	2	0	0	3	No	0	10	2	4	6	6	6	8	No	No	No	1904-01-01 10:55:00	1904-01-01 12:36:00	101	50		15	0	1904-01-01 12:51:00	1904-01-01 14:15:00	1904-01-01 01:24:00	84	0	0	0	0	0	0	0	0	0
52	Pt enrolled & has surgery	68	Female	(707) 443-7814	50.803	164.5	18.77	0	A	Intraplexus	No	4	25	1	0	0	2	No	0	2	1	1	1	1	1	5	Yes	No	No	1904-01-01 10:21:00	1904-01-01 11:35:00	74	100		30	0	1904-01-01 11:35:00	1904-01-01 13:08:00	1904-01-01 01:33:00	93	0	0	0	0	0	0	0	0	1
53	Pt enrolled & has surgery	77	Female	(925) 254-6889	65	165	23.88	0	A	Extraplexus	No	5	25	1	0	0	3	No	0	7	3	4	12				Yes	No	No	1904-01-01 08:21:00	1904-01-01 10:03:00	102	50		15	0	1904-01-01 10:13:00	1904-01-01 11:25:00	1904-01-01 01:12:00	72	0	0	0	0	0	0	0	0	0
54	Pt enrolled & has surgery	44	Male	(707) 738-0350	79	175	25.8	0	A	Intraplexus	No	6	25	2	0	0	3	No	0	3	5	5	2	4			No	No	No	1904-01-01 14:26:00	1904-01-01 15:21:00	55	0		0	1	1904-01-01 15:32:00	1904-01-01 17:00:00	1904-01-01 01:28:00	88	0	0	0	0	0	0	0	0	0
55	Pt enrolled & has surgery	26	Female	(707) 235-3853	52.1	160	20.35	2	A	Extraplexus	No	10	25	2	0	0	5	No	0	10	1	3	3	4	2	4	No	No	No	1904-01-01 08:27:00	1904-01-01 10:07:00	110	100		30	1	1904-01-01 10:18:00	1904-01-01 11:15:00	1904-01-01 00:57:00	57	0	0	0	0	0	0	0	0	0
56	Pt enrolled & has surgery	44	Male	(510) 435-3372	90.719	185.4	26.39	4	A	Intraplexus	No	5	25	2	0	0	2	No	0	4	2	2	2	2	2	4	No	No	No	1904-01-01 10:10:00	1904-01-01 11:08:00	62	50		15	0	1904-01-01 11:24:00	1904-01-01 13:10:00	1904-01-01 01:46:00	106	50	0	0	0	0	0	15	15	0
57	Pt enrolled & has surgery	48	Female	(707) 407-7502	74.8	167.6	26.63	0	A	Intraplexus	No	5	25	2	0	0	2	No	0	2	1	1	1	2	2	2	No	No	No	1904-01-01 11:18:00	1904-01-01 12:13:00	55	0		0	0	1904-01-01 12:19:00	1904-01-01 13:15:00	1904-01-01 00:56:00	56	0	0	0	0	0	0	0	0	0
58	Pt enrolled & has surgery	63	Male	(530) 926-5831	61.2	172.7	20.52	3	A	Intraplexus	Yes	6	25	2	0	0	3	Yes	1	10	1	4	4	1	5	5	No	No	No	1904-01-01 15:54:00	1904-01-01 16:41:00	47	100		30	0	1904-01-01 16:56:00	1904-01-01 18:47:00	1904-01-01 01:51:00	111	0	0	0	0	0	0	0	0	0
59	Pt enrolled & has surgery	55	Male	(925) 818-9915	113.39	177.8	35.87	8	A	Extraplexus	No	15	25	2	0	0	4	No	0		1	4.5	7		22	9.5	No	No	No	1904-01-01 09:23:00	1904-01-01 10:32:00	69	100		30	0	1904-01-01 10:38:00	1904-01-01 11:47:00	1904-01-01 01:09:00	69	0	0	0	0	0	0	0	0	0
60	Pt enrolled & has surgery	25	Male	(415) 533-8383	88.451	182.9	26.44	0	B	Extraplexus	No	3	25	2	0	0	3	Yes	2	11	1	1.5	3.5	5.5	2	2	No	No	No	1904-01-01 15:47:00	1904-01-01 17:02:00	75	100		30	0	1904-01-01 17:13:00	1904-01-01 18:17:00	1904-01-01 01:04:00	64	0	0	0	0	0	0	0	0	0
61	Pt enrolled & has surgery	59	Male	(650) 255-9272	54.432	167.6	19.38	0	A	Extraplexus	No	9	25	2	0	0	3	Yes	1	6	1	1	4	4	4	4	No	No	No	1904-01-01 08:12:00	1904-01-01 09:53:00	101	100		30	0	1904-01-01 10:05:00	1904-01-01 11:34:00	1904-01-01 01:29:00	89	0	0	0	0	0	0	0	0	0
62	Pt enrolled & has surgery	29	Male	(415) 412-6604	63.5	167.6	22.61	0	A	Extraplexus		3	25	2	0	0				11	1	1	8	9	11		No	No	No	1904-01-01 10:38:00	1904-01-01 11:36:00	58	100		30	1	1904-01-01 11:44:00	1904-01-01 13:36:00	1904-01-01 01:52:00	112	0	0	0	0	0	0	0	0	1
63	Pt enrolled & has surgery	61	Male	(415) 420-9827	72	185	21.04	0	A	Extraplexus	No	6	25	2	0	0	3	No	0	7	6	2	5	8	10	11	No	No	No	1904-01-01 10:48:00	1904-01-01 11:38:00	50	100		30	0	1904-01-01 11:45:00	1904-01-01 13:15:00	1904-01-01 01:30:00	90	0	0	0	0	0	0	0	0	0
64	Pt enrolled & has surgery	63	Female	(650) 579-5590	56.7	162.6	21.45	1	A	Extraplexus	No	5	25	2	0	0	3	Yes	1	5	1	1	3	3	6	15	No	No	No	1904-01-01 08:29:00	1904-01-01 09:52:00	83	0		0	0	1904-01-01 09:55:00	1904-01-01 11:32:00	1904-01-01 01:37:00	97	0	0	0	0	0	0	0	0	0
65	Pt enrolled & has surgery	23	Male	(415) 349-8003	90.7	182.9	27.11	0	A	Intraplexus	No	3	25	2	0	0	1	No		7	1	2	5	4	9	20	No	No	No	1904-01-01 11:00:00	1904-01-01 11:49:00	49	100		30	0	1904-01-01 12:09:00	1904-01-01 12:57:00	1904-01-01 00:48:00	48	0	0	0	0	0	0	0	0	0
66	Pt enrolled & has surgery	35	Male	(917) 500-3103	81.194	177.8	25.68	0	B	Extraplexus	No	2	25	2	0	0	2	No	0	16	1	1	4	6	2	5	No	No	No	1904-01-01 10:38:00	1904-01-01 11:24:00	46	100		30	0	1904-01-01 11:29:00	1904-01-01 13:54:00	1904-01-01 02:25:00	145	0	0	0	0	0	0	0	0	0
67	Pt enrolled & has surgery	68	Female	(415) 459-7788	52	162	19.81	2	A	Intraplexus	No	4	25	2	0	0	1	No	0	6	3	2	4	4	3		Yes	No	No	1904-01-01 08:02:00	1904-01-01 08:47:00	45	0		0	0	1904-01-01 08:57:00	1904-01-01 10:39:00	1904-01-01 01:42:00	102	0	0	0	0	0	0	0	0	0
68	Pt enrolled & has surgery	64	Male	(650) 921-0738	86.183	165.1	31.62	0	A	Extraplexus	No	7	25	2	0	0	3	No	0	2	2	2	2	2	2	3	No	No	No	1904-01-01 08:26:00	1904-01-01 10:34:00	128	100		30	0	1904-01-01 10:38:00	1904-01-01 11:58:00	1904-01-01 01:20:00	80	0	0	0	0	0	0	0	0	0
69	Pt enrolled & has surgery	66	Female	(510) 835-0411	54.432	154.9	22.69	0	A	Extraplexus	No	5	25	2	0	0	4	No	0	6	7	1	5	5	4	5	Yes	No	No	1904-01-01 10:43:00	1904-01-01 11:55:00	72	100		30	0	1904-01-01 12:01:00	1904-01-01 13:21:00	1904-01-01 01:20:00	80	0	0	0	0	0	0	0	0	0
70	Pt enrolled & has surgery	67	Male	(510) 532-2939	103.42	190.5	28.5	1	B	Intraplexus	No	3	25	2	0	0	1	No	0	2	4	3	3	3	3	6	No	No	No	1904-01-01 08:11:00	1904-01-01 09:36:00	85	100		30	0	1904-01-01 09:49:00	1904-01-01 10:37:00	1904-01-01 00:48:00	48	0	0	0	0	0	0	0	0	0
71	Pt enrolled & has surgery	25	Male	(201) 841-7719	70.308	177.8	22.24	5	A	Intraplexus	No	3	25	2	0	0	3	Yes	3	2	3	4	1	10	2	27	No	No	No	1904-01-01 12:17:00	1904-01-01 12:58:00	41	50		15	0	1904-01-01 13:10:00	1904-01-01 14:24:00	1904-01-01 01:14:00	74	0	0	0	0	0	0	0	0	0
72	Pt enrolled & has surgery	60	Male	(415) 269-7666	79.3	177.8	25.08	0	B	Intraplexus	No	3	25	0	0	0	2	No	0	6	1	3	2	3	13	14	No	No	No	1904-01-01 10:21:00	1904-01-01 11:31:00	70	0		0	0	1904-01-01 11:37:00	1904-01-01 13:13:00	1904-01-01 01:36:00	96	0	0	0	0	0	0	0	0	2
73	Pt enrolled & has surgery	72	Male	(415) 928-3800	79.3	179.1	24.72	0	A	Extraplexus	No	10	25	1	0	0	3	No	0	10	1	1	2	4	2	2	No	Yes	No	1904-01-01 07:59:00	1904-01-01 09:51:00	113	100		30	0	1904-01-01 09:54:00	1904-01-01 11:14:00	1904-01-01 01:20:00	80	0	0	0	0	0	0	0	0	0
74	Pt enrolled & has surgery	52	Female	(415) 564-2513	95.2	167.6	33.89	5	A	Intraplexus	No	13	25	2	100	30	3	No	0	3	2	2	2	3	3	3	No	Yes	No	1904-01-01 13:04:00	1904-01-01 15:03:00	119	100		30	0	1904-01-01 15:07:00	1904-01-01 17:00:00	1904-01-01 01:53:00	113	0	0	0	0	0	0	0	0	0
75	Pt enrolled & has surgery	79	Female	(561) 213-8173	58.9	157.5	23.74	0	A	Intraplexus	No	5	25	1	0	0	3	No	0	4	2	3	3	4	4	4	No	No	No	1904-01-01 10:38:00	1904-01-01 11:57:00	79	0		0	0	1904-01-01 12:03:00	1904-01-01 13:06:00	1904-01-01 01:03:00	63	0	0	0	0	0	0	0	0	0
76	Pt enrolled & has surgery	39	Male	(415) 503-8773	77.111	180.3	23.72	2	B	Intraplexus	No	3	25	2	0	0	2	No	0	8	3	3	2	2	3		Yes	No	No	1904-01-01 08:05:00	1904-01-01 09:15:00	70	0		0	0	1904-01-01 09:19:00	1904-01-01 10:26:00	1904-01-01 01:07:00	67	0	0	0	0	0	0	0	0	0
77	Pt enrolled & has surgery	48	Female	(530) 877-5754	59.875	166.4	21.62	3	B	Intraplexus	No	4	25	2	0	0	3	Yes	3	4	1	2	3	3	3	15	No	No	No	1904-01-01 10:08:00	1904-01-01 10:56:00	48	50		15	1	1904-01-01 11:00:00	1904-01-01 12:41:00	1904-01-01 01:41:00	101	0	0	0	0	0	25	7.5	7.5	1
78	Pt enrolled & has surgery	66	Male	(707) 483-5905	90.719	175.3	29.52	1	A	Extraplexus	No	4	25	0	0	0	2	No	0	13	5	5	9	7	16		No	No	No	1904-01-01 12:53:00	1904-01-01 14:42:00	109	0		0	0	1904-01-01 14:48:00	1904-01-01 15:37:00	1904-01-01 00:49:00	49	0	0	0	0	0	0	0	0	0
79	Pt enrolled & has surgery	42	Female	(707) 937-0803	58.968	160	23.03	0	A	Extraplexus	No	3	25	2	0	0	1	No	0	7	1	1	5	2	2	2	Yes	No	No	1904-01-01 09:21:00	1904-01-01 10:35:00	74	75		22.5	0	1904-01-01 10:47:00	1904-01-01 11:47:00	1904-01-01 01:00:00	60	0	0	0	0	0	0	0	0	0
80	Pt enrolled & has surgery	45	Male	(916) 529-0454	88.451	190.5	24.37	0	A	Extraplexus	No	3	25	2	0	0	1	No	0	2	1	1	5	1	1	1	No	No	No	1904-01-01 12:07:00	1904-01-01 13:39:00	92	100		30	0	1904-01-01 13:50:00	1904-01-01 16:08:00	1904-01-01 02:18:00	138	0	0	0	0	0	0	0	0	0
81	Pt enrolled & has surgery	36	Male	(252) 202-7205	89.359	180.3	27.49	0	B	Extraplexus	No	2	25	2	0	0	1	No	0	11	1	1	2	10	4	8	No	No	No	1904-01-01 08:00:00	1904-01-01 09:10:00	70	100		30	0	1904-01-01 09:19:00	1904-01-01 10:59:00	1904-01-01 01:40:00	100	0	0	0	0	0	0	0	0	0
82	Pt enrolled & has surgery	65	Male	(415) 902-3001	72.1	180.3	22.18	0	A	Intraplexus	No	2	25	2	0	0	1	No	0	8	2	1	2	3	5	5	No	No	No	1904-01-01 11:05:00	1904-01-01 12:51:00	106	0		0	0	1904-01-01 12:56:00	1904-01-01 14:09:00	1904-01-01 01:13:00	73	0	0	0	0	0	0	0	0	0
83	Pt enrolled & has surgery	57	Female	(415) 812-4489	52.164	160	20.38	6	A	Extraplexus	No	3	25	1	0	0	2	No	0	2	4	5	4	4	2	3	No	No	No	1904-01-01 08:10:00	1904-01-01 09:07:00	57	0		0	0	1904-01-01 09:17:00	1904-01-01 10:52:00	1904-01-01 01:35:00	95	0	0	0	0	0	0	0	0	0
84	Pt enrolled & has surgery	48	Male	(415) 722-0123	79.4	170.2	27.41	1	A	Extraplexus	No	3	25	2	0	0	2	No	0	10	5	5	2	12	12	12	No	Yes	No	1904-01-01 09:14:00	1904-01-01 10:05:00	51	50		15	0	1904-01-01 10:17:00	1904-01-01 12:23:00	1904-01-01 02:06:00	126	0	0	0	0	0	0	0	0	0
85	Pt enrolled & has surgery	39	Female	(773) 636-0482	60.328	172.7	20.23	0	B	Intraplexus	No	3	25	1	0	0	1	No	0	2	2	2	4	3	6	6	No	No	No	1904-01-01 10:17:00	1904-01-01 11:23:00	66	0		0	0	1904-01-01 11:33:00	1904-01-01 12:42:00	1904-01-01 01:09:00	69	0	0	0	0	0	0	0	0	1
86	Pt enrolled & has surgery	60	Male	(415) 515-2417	67.586	160	26.4	0	B	Intraplexus	No	3	25	2	0	0	2	No	0	2.5	3	2	3	5	13	5	Yes	No	No	1904-01-01 13:00:00	1904-01-01 14:05:00	65	0		0	0	1904-01-01 14:14:00	1904-01-01 16:04:00	1904-01-01 01:50:00	110	0	0	0	0	0	0	0	0	1
87	Pt enrolled & has surgery	43	Male	(415) 509-6625	108.863	182.9	32.54	3	A	Intraplexus	No	6	25	2	0	0	3	Yes	1	6	2	1	4	5	7	3	No	No	No	1904-01-01 12:10:00	1904-01-01 13:10:00	60	50		15	1	1904-01-01 13:17:00	1904-01-01 14:54:00	1904-01-01 01:37:00	97	100	0	0	0	0	0	30	30	5
88	Pt enrolled & has surgery	35	Male	(415) 680-8481	88.451	190.5	24.37	2	A	Intraplexus	No	3	25	2	0	0	1	No	0	2	1	3	3	7	5		No	No	No	1904-01-01 08:20:00	1904-01-01 09:41:00	81	0		0	1	1904-01-01 09:50:00	1904-01-01 11:20:00	1904-01-01 01:30:00	90	0	0	0	0	0	0	0	0	0
89	Pt enrolled & has surgery	27	Female	(310) 435-6178	61	170	21.11	0	A	Intraplexus	No	2	25	2	0	0	1	No	0	3	1	3	1	6	4		No	No	No	1904-01-01 09:19:00	1904-01-01 10:21:00	62	0		0	0	1904-01-01 10:28:00	1904-01-01 11:46:00	1904-01-01 01:18:00	78	0	0	0	0	0	0	0	0	2
90	Pt enrolled & has surgery	70	Female	(415) 306-3710	91.627	170.2	31.63	6	A	Intraplexus	No	2	25	0	0	0	1	No	0	6	3	3	4	4	4	4	No	No	No	1904-01-01 08:40:00	1904-01-01 10:31:00	111	0		0	0	1904-01-01 10:35:00	1904-01-01 11:46:00	1904-01-01 01:11:00	71	0	0	0	0	0	0	0	0	0
91	Pt enrolled & has surgery	22	Male	(586) 843-8431	65.772	177.8	20.81	6	B	Intraplexus	No	4	25	2	0	0	3	Yes	1	3	3	1	3	3	3	2	No	No	No	1904-01-01 10:15:00	1904-01-01 11:24:00	69	100		30	0	1904-01-01 11:33:00	1904-01-01 12:25:00	1904-01-01 00:52:00	52	0	0	0	0	0	0	0	0	1
92	Pt enrolled & has surgery	42	Male	(510) 393-2632	93.441	175.3	30.41	0	B	Intraplexus	No	2	25	2	0	0	1	No	0	3	1	1	1	6	1.5	1.5	No	No	No	1904-01-01 08:57:00	1904-01-01 10:10:00	73	0		0	0	1904-01-01 10:15:00	1904-01-01 11:45:00	1904-01-01 01:30:00	90	0	0	0	0	0	0	0	0	1
93	Pt enrolled & has surgery	44	Male	(415) 271-7800	81.6	182.9	24.39	0	A	Extraplexus	No	3	25	2	0	0	2	No	0	6	1	2	3	2	10		No	No	No	1904-01-01 08:03:00	1904-01-01 10:17:00	134	100		30	1	1904-01-01 10:27:00	1904-01-01 12:10:00	1904-01-01 01:43:00	103	0	0	0	0	0	0	0	0	0
94	Pt enrolled & has surgery	27	Male	(619) 701-4315	82	173	27.4	3	A	Intraplexus	No	12	25	2	0	0	7	Yes	2		2	3	2	3	2	6	No	No	No	1904-01-01 08:29:00	1904-01-01 08:56:00	27	0		0	0	1904-01-01 09:04:00	1904-01-01 10:15:00	1904-01-01 01:11:00	71	100	0	2	0	0	0	30	40	7
95	Pt enrolled & has surgery	42	Female	(602) 516-2810	66	168	23.38	2	B	Intraplexus	No	6	25	2	0	0	4	Yes	1	11	1	1	3				Yes	No	No	1904-01-01 08:15:00	1904-01-01 09:18:00	63	0		0	1	1904-01-01 09:25:00	1904-01-01 11:00:00	1904-01-01 01:35:00	95	0	0	0	0	0	0	0	0	0
96	Pt enrolled & has surgery	53	Male	(925) 628-3584	68	172.7	22.8	4	A	Extraplexus	No	5	25	1	0	0	3	Yes	1	2	2	2	4	3	4	9	No	No	No	1904-01-01 11:28:00	1904-01-01 12:46:00	78	100		30	0	1904-01-01 13:52:00	1904-01-01 14:10:00	1904-01-01 00:18:00	18	100	0	0	0	30	0	30	30	5
97	Pt enrolled & has surgery	61	Female	(408) 205-2199	60.782	157.5	24.5	4	B	Intraplexus	No	2	25	2	0	0	2	No	0	6	4	1.5	3	6	7.5	7.5	Yes	No	No	1904-01-01 07:50:00	1904-01-01 08:55:00	65	0		0	0	1904-01-01 09:06:00	1904-01-01 11:01:00	1904-01-01 01:55:00	115	0	0	0	0	0	0	0	0	0
98	Pt enrolled & has surgery	18	Male	(510) 314-6479	68.04	177.8	21.52	0	B	Intraplexus	No	3	25	2	0	0	2	No	0	2.5	4	2	4	8	5	19	No	No	No	1904-01-01 10:12:00	1904-01-01 11:20:00	68	0		0	0	1904-01-01 11:21:00	1904-01-01 13:39:00	1904-01-01 02:18:00	138	0	0	0	0	0	0	0	0	0
99	Pt enrolled & has surgery	28	Male	(925) 431-9336	104.32	172.7	34.98	7	B	Intraplexus	No	4	25	2	0	0	2	Yes	2	2	1	1	3	4	12		No	No	No	1904-01-01 08:09:00	1904-01-01 09:13:00	64	100		30	0	1904-01-01 09:24:00	1904-01-01 11:33:00	1904-01-01 02:09:00	129	0	0	0	0	0	0	0	0	2
100	Pt enrolled & has surgery	27	Male	(510) 754-1059	86	182.9	25.71	0	B	Intraplexus	No	4	25	2	0	0	2	Yes	2	4	1.5	1.5	5	7		8	Yes	No	No	1904-01-01 12:10:00	1904-01-01 13:10:00	60	0		0	0	1904-01-01 13:16:00	1904-01-01 14:30:00	1904-01-01 01:14:00	74	0	0	0	0	0	0	0	0	0
101	Pt enrolled & has surgery	64	Male	(914) 391-1185	79.3	182.9	23.71	0	A	Intraplexus	No	3.61	25	2	0	0	1	Yes	2	2	5	3		3.5	10	8	No	No	No	1904-01-01 14:45:00	1904-01-01 15:48:00	63	100		30	0	1904-01-01 15:58:00	1904-01-01 16:47:00	1904-01-01 00:49:00	49	0	0	0	0	30	0	0	0	0
102	Pt enrolled & has surgery	31	Male	(415) 852-2203	72.5	172.7	24.31	2	A	Extraplexus	No	2	25	2	0	0	2	No	0	10	2	3	3.25	4	10	7	No	No	No	1904-01-01 08:35:00	1904-01-01 09:26:00	51	0		0	1	1904-01-01 09:33:00	1904-01-01 10:56:00	1904-01-01 01:23:00	83	0	0	0	0	0	0	0	0	1
103	Pt enrolled & has surgery	37	Male	(617) 877-6554	127	190	35.18	1	A	Extraplexus	No	3	25	2	0	0	3	Yes	1	8	1	2.25	2	3	5	4	No	No	No	1904-01-01 10:14:00	1904-01-01 11:10:00	56	50		15	0	1904-01-01 11:20:00	1904-01-01 12:30:00	1904-01-01 01:10:00	70	0	0	0	0	0	0	0	0	0
104	Pt enrolled & has surgery	54	Male	(843) 424-5032	84.823	182.9	25.36	2	A	Intraplexus	No	2	25	2	0	0	2	No	0	12.5	0.75	1	2	2.5		4	No	No	No	1904-01-01 11:10:00	1904-01-01 12:28:00	78	50		15	0	1904-01-01 12:32:00	1904-01-01 13:38:00	1904-01-01 01:06:00	66	0	0	0	0	0	0	0	0	0
105	Pt enrolled & has surgery	21	Male	(415) 532-4389	48	160	18.75	4	B	Intraplexus	No	2.5	25	2	0	0	1	No	0	1	1	1	1	6	2	4	No	No	No	1904-01-01 10:43:00	1904-01-01 11:47:00	63	100		30	0	1904-01-01 11:51:00	1904-01-01 12:54:00	1904-01-01 01:03:00	63	0	0	0	0	0	0	0	0	0
106	Pt enrolled & has surgery	26	Male	(415) 682-4012	72	180	22.22	6	B	Intraplexus	No	10	25	2	0	0	3	Yes	2	1	2	2	2	14	7	14	No	No	No	1904-01-01 11:48:00	1904-01-01 13:01:00	73	100		30	0	1904-01-01 13:07:00	1904-01-01 14:39:00	1904-01-01 01:32:00	92	96	0	0	2	30	0	28.8	43.8	8
107	Pt enrolled & has surgery	70	Female	(843) 437-3998	57	157	23.12	0	B	Extraplexus	No	5	25	2	0	0	2	No	0	1.5	5	2	3	3	4	7	No	No	No	1904-01-01 13:00:00	1904-01-01 14:05:00	65	0		0	0	1904-01-01 14:14:00	1904-01-01 15:01:00	1904-01-01 00:47:00	47	0	0	0	0	0	0	0	0	1
108	Pt enrolled & has surgery	37	Male	(209) 768-8786	83	170	28.72	1	B	Extraplexus	No	21	25	2	100	30	3	Yes	1	3	25	10	50	6	50	0	No	No	No	1904-01-01 13:53:00	1904-01-01 14:48:00	55	0	30	0	0	1904-01-01 14:53:00	1904-01-01 16:10:00	1904-01-01 01:17:00	77	100	0.6	0	2	0	0	42	57	6
109	Pt enrolled & has surgery	46	Female	(415) 902-3607	102	167	36.57	3	A	Intraplexus	No	3	25	2	0	0	1	Yes	1	2	1	1	2	7	4	9	No	No	No	1904-01-01 08:05:00	1904-01-01 09:04:00	59	0		0	0	1904-01-01 09:11:00	1904-01-01 10:57:00	1904-01-01 01:46:00	106	0	0	0	0	0	0	0	0	0
110	Pt enrolled & has surgery	54	Male	(510) 704-7717	87	167	31.2	4	A	Extraplexus	No	3.5	25	2	0	0	2	No	0		2	5	5	2			Yes	No	No	1904-01-01 12:44:00	1904-01-01 13:52:00	68	0		0	0	1904-01-01 14:01:00	1904-01-01 15:50:00	1904-01-01 01:49:00	109	0	0	0	0	0	0	0	0	0
111	Pt enrolled & has surgery	52	Male	(415) 462-2974	90	177	28.73	0	B	Intraplexus	No	4	25	2	50	15	4	No	0	4	1.5	3	5	5.5	5.5	10	No	No	No	1904-01-01 08:21:00	1904-01-01 09:27:00	66	50		15	0	1904-01-01 09:34:00	1904-01-01 11:01:00	1904-01-01 01:27:00	87	0	0	0	0	0	0	0	0	1
112	Pt enrolled & has surgery	29	Male	(707) 273-3841	78	177	24.9	0	B	Intraplexus	No	5	25	2	25	7.5	3	No	0	8	2	2.5	2.5	3	3	3	No	No	No	1904-01-01 11:18:00	1904-01-01 12:25:00	67	100		30	0	1904-01-01 12:30:00	1904-01-01 13:25:00	1904-01-01 00:55:00	55	0	0	0	0	0	12.5	3.75	3.75	0
113	Pt enrolled & has surgery	67	Male	(530) 355-4203	74	172	25.01	0	B	Extraplexus	Yes	10	25	2	50	15	8	No	0	4.5	1	2.5	1.5	3.5	3.5		No	No	No	1904-01-01 12:46:00	1904-01-01 14:23:00	97	0		0	1	1904-01-01 14:28:00	1904-01-01 15:34:00	1904-01-01 01:06:00	66	0	0	0	0	0	0	0	0	1
114	Pt enrolled & has surgery	71	Male	(415) 383-4244	99	185	28.93	1	A	Intraplexus	No	3	25	2	0	0	1	No	0	1.5	2	4.5	3.5	7			Yes	No	No	1904-01-01 09:42:00	1904-01-01 11:37:00	115	0		0	0	1904-01-01 11:47:00	1904-01-01 12:59:00	1904-01-01 01:12:00	72	0	0	0	0	0	0	0	0	0
115	Pt enrolled & has surgery	63	Male	(415) 665-4766	96	185	28.05	3	B	Extraplexus	No	3.5	25	2	0	0	1	No	0	1	1.5	2	2	5	3	3	Yes	No	No	1904-01-01 12:16:00	1904-01-01 13:29:00	73	50		15	0	1904-01-01 13:33:00	1904-01-01 14:44:00	1904-01-01 01:11:00	71	0	0	0	0	0	0	0	0	3
116	Pt enrolled & has surgery	72	Male	(760) 219-1227	81	172	27.38	0	A	Intraplexus	No	3	25	0	25	7.5	1	No	0		2	4	4	5	15	15	No	No	No	1904-01-01 08:03:00	1904-01-01 09:33:00	90	25		7.5	0	1904-01-01 09:38:00	1904-01-01 11:22:00	1904-01-01 01:44:00	104	0	0	0	0	0	0	0	0	0
117	Pt enrolled & has surgery	46	Male	(646) 675-8469	88	175	28.73	0	A	Extraplexus	No	4	25	2	0	0	2	No	0	4	4	4	6	6	6	8	No	No	No	1904-01-01 13:52:00	1904-01-01 14:54:00	62	50		15	0	1904-01-01 15:17:00	1904-01-01 16:32:00	1904-01-01 01:15:00	75	0	0	0	0	0	0	0	0	1
118	Pt enrolled & has surgery	49	Female	(415) 425-6991	83	167	29.76	0	B	Extraplexus	No	5	25	2	0	0	4	No	0	3	5	2	3	6	6	15	No	No	No	1904-01-01 09:58:00	1904-01-01 11:31:00	93	0		0	0	1904-01-01 11:38:00	1904-01-01 13:15:00	1904-01-01 01:37:00	97	25	0	0	0	0	0	7.5	7.5	4
119	Pt enrolled & has surgery	54	Female	(858) 692-2070	70	180	21.6	0	B	Extraplexus	No	6	25	2	0	0	3	No	0	2	1	2	4	3	4	3	No	No	No	1904-01-01 12:30:00	1904-01-01 13:56:00	86	0		0	0	1904-01-01 14:02:00	1904-01-01 14:56:00	1904-01-01 00:54:00	54	0	0	0	0	0	0	0	0	1
120	Pt enrolled & has surgery	76	Male	(510) 381-2842	83	171.5	28.22	4	B	Extraplexus	No	20	25	2	0	0	4	Yes	1	3	3	3	8	11	10	10	Yes	No	No	1904-01-01 08:08:00	1904-01-01 09:23:00	75	0		0	0	1904-01-01 09:27:00	1904-01-01 11:27:00	1904-01-01 02:00:00	120	0	0	0	0	0	0	0	0	3
121	Pt enrolled & has surgery	30	Male	(707) 462-1731	69	182.9	20.63	0	B	Extraplexus	No	3.5	25	2	0	0	2	No	0	4	1	1	2	2	7.5	7.5	Yes	No	No	1904-01-01 10:40:00	1904-01-01 12:07:00	87	0		0	0	1904-01-01 12:14:00	1904-01-01 15:08:00	1904-01-01 02:54:00	174	0	0	0	0	0	0	0	0	0
122	Pt enrolled & has surgery	46	Male	(415) 608-3227	104	175	33.96	1	A	Intraplexus	No	4	25	1	0	0	2	No	0	4	1	1	6	7	11	14	No	Yes	No	1904-01-01 08:37:00	1904-01-01 09:36:00	59	100		30	0	1904-01-01 09:43:00	1904-01-01 10:26:00	1904-01-01 00:43:00	43	0	0	0	0	0	0	0	0	1
123	Pt enrolled & has surgery	62	Male	(415) 408-1153	88	175	28.73	5	A	Extraplexus	No	8	25	1	0	0	7	No	0	6	5	5	2	4	5		No	No	No	1904-01-01 07:50:00	1904-01-01 08:29:00	39	0		0	0	1904-01-01 08:36:00	1904-01-01 09:52:00	1904-01-01 01:16:00	76	0	0	0	0	0	0	0	0	0
124	Pt enrolled & has surgery	70	Male	(847) 804-4414	75	177.8	23.72	0	A	Intraplexus	Yes	8	25	1	0	0	3	No	0	1	6	1.5	2	2	3	3	Yes	No	Yes	1904-01-01 08:12:00	1904-01-01 09:32:00	80	0		0	0	1904-01-01 09:40:00	1904-01-01 11:00:00	1904-01-01 01:20:00	80	0	0	0	0	0	0	0	0	1
125	Pt enrolled & has surgery	55	Male	(925) 584-9566	90	175	29.39	2	B	Extraplexus	No	5.5	25	2	0	0	2	No	0	2.5	3	1.5	1.5	2	3.5	5.5	No	No	No	1904-01-01 10:32:00	1904-01-01 12:41:00	129	25		7.5	1	1904-01-01 12:54:00	1904-01-01 14:20:00	1904-01-01 01:26:00	86	0	0	0	0	0	0	0	0	1
126	Pt enrolled & has surgery	41	Female	(415) 244-4287	79	172	26.7	0	A	Extraplexus	No	9	25	2	0	0	3	No	0	6	1	1	2	3	4	6	No	No	No	1904-01-01 10:24:00	1904-01-01 11:12:00	48	50		15	0	1904-01-01 11:24:00	1904-01-01 12:50:00	1904-01-01 01:26:00	86	0	0	0	0	0	0	0	0	0
127	Pt enrolled & has surgery	69	Male	(415) 641-8037	97	185	28.34	2	A	Extraplexus	No	6	25	2	0	0	2	No	0	6	2	2	2	5	5	5	No	No	No	1904-01-01 09:39:00	1904-01-01 10:33:00	54	50		15	0	1904-01-01 10:36:00	1904-01-01 12:28:00	1904-01-01 01:52:00	112	0	0	0	0	0	0	0	0	0
128	Pt enrolled & has surgery	50	Female	(831) 325-3187	56	154	23.61	0	B	Extraplexus	No	5	25	2	0	0	3	No	0	8	0.5	3	5	5.5	8		No		No	1904-01-01 08:16:00	1904-01-01 09:19:00	63	50		15	1	1904-01-01 09:36:00	1904-01-01 11:05:00	1904-01-01 01:29:00	89	0	0	0	0	0	0	0	0	0
129	Pt enrolled & has surgery	53	Female	(415) 307-8839	65	167	23.31	0	A	Intraplexus	Yes	6	25	2	0	0	3	No	0	4.5		3	2	3.5			No	No	No	1904-01-01 08:43:00	1904-01-01 10:09:00	86	0		0	0	1904-01-01 10:16:00	1904-01-01 11:05:00	1904-01-01 00:49:00	49	0	0	0	0	0	0	0	0	0
130	Pt enrolled & has surgery	51	Male	(510) 717-5864	99	188	28.01	3	A	Extraplexus	No	4	25	2	0	0	3	No	0	15	1	1.5	6				No	No	No	1904-01-01 10:19:00	1904-01-01 11:15:00	56	0		0	0	1904-01-01 11:21:00	1904-01-01 12:10:00	1904-01-01 00:49:00	49	0	0	0	0	0	0	0	0	0
131	Pt enrolled & has surgery	54	Male	(707) 484-6501	95	177	30.32	4	A	Extraplexus	Yes	2	25	2	0	0	2	No	0	3.5	0.5	1	2	10			No	No	No	1904-01-01 12:32:00	1904-01-01 14:24:00	112	0		0	0	1904-01-01 14:28:00	1904-01-01 15:42:00	1904-01-01 01:14:00	74	0	0	0	0	0	0	0	0	0
132	Pt enrolled & has surgery	40	Male	(310) 948-7288	90	190	24.93	0	A	Extraplexus	No	4	25	2	0	0	2	No	0	5	2	3.5	2.5	7.5	6	8	No	No	No	1904-01-01 14:20:00	1904-01-01 15:28:00	68	0		0	0	1904-01-01 15:33:00	1904-01-01 16:30:00	1904-01-01 00:57:00	57	0	0	0	0	0	0	0	0	0
133	Pt enrolled & has surgery	23	Male	(203) 249-4070	74	180	22.84	0	A	Extraplexus	No	5	25	2	0	0	5	No	0	3	1	1	6	4	3	14	No	Yes	No	1904-01-01 08:42:00	1904-01-01 09:46:00	64	50		15	0	1904-01-01 09:55:00	1904-01-01 11:06:00	1904-01-01 01:11:00	71	0	0	0	0	0	0	0	0	1
134	Pt enrolled & has surgery	67	Male	(707) 332-1964	72	175	23.51	0	A	Intraplexus	No	3	25	2	0	0	2	Yes	2	4	1	1	4	5	6		Yes	No	No	1904-01-01 08:36:00	1904-01-01 09:10:00	34	0		0	0	1904-01-01 09:18:00	1904-01-01 10:50:00	1904-01-01 01:32:00	92	0	0	2	0	0	0	0	10	0
135	Pt enrolled & has surgery	26	Male	(650) 296-9417	77	167	27.61	5	A	Extraplexus	No	2	25	2	0	0	1	No	0	18	1	2	3.5	6	18	8.5	No	No	No	1904-01-01 10:42:00	1904-01-01 11:38:00	56	100		30	0	1904-01-01 11:40:00	1904-01-01 13:20:00	1904-01-01 01:40:00	100	0	0	0	0	0	0	0	0	0
136	Pt enrolled & has surgery	39	Male	(831) 915-2497	79	157	32.05	6	B	Intraplexus	No	3	25	2	0	0	1	No	0	2	1	3	2	3	5	5	Yes	No	No	1904-01-01 10:19:00	1904-01-01 11:29:00	70	0		0	0	1904-01-01 11:34:00	1904-01-01 12:41:00	1904-01-01 01:07:00	67	0	0	0	0	0	0	0	0	2
137	Pt enrolled & has surgery	49	Female	(415) 609-8977	67	170	23.18	4	A	Extraplexus	No	3	25	2	0	0	1	No	0	3	3	2	3	7	2	3.5	No	No	No	1904-01-01 08:08:00	1904-01-01 09:48:00	100	0		0	0	1904-01-01 09:55:00	1904-01-01 11:10:00	1904-01-01 01:15:00	75	0	0	0	0	30	0	0	0	4
138	Pt enrolled & has surgery	32	Female	(203) 500-7090	68	163	25.59	0	A	Intraplexus	No	3	25	2	0	0	2	No	0	4	4.5	2.5	2.5	5.5	5.5	7	No	No	No	1904-01-01 09:15:00	1904-01-01 09:38:00	23	0		0	0	1904-01-01 09:48:00	1904-01-01 11:05:00	1904-01-01 01:17:00	77	0	0	0	0	0	12.5	3.75	3.75	0
139	Pt enrolled & has surgery	73	Male	(415) 424-0690	81	177	25.85	3	A	Intraplexus	No	5	25	2	0	0	1	No	0	1	6	7.5	7.5	8			No	Yes	Yes	1904-01-01 10:30:00	1904-01-01 12:05:00	95	50		15	1	1904-01-01 12:09:00	1904-01-01 13:30:00	1904-01-01 01:21:00	81	0	0	0	0	0	0	0	0	1
140	Pt enrolled & has surgery	63	Female	(415) 205-0379	86	165	31.59	7	B	Extraplexus	No	4	25	2	0	0	2	Yes	1	2	1.5	1.5	2.5	2.5			Yes	No	No	1904-01-01 10:37:00	1904-01-01 12:29:00	112	100		30	1	1904-01-01 12:38:00	1904-01-01 14:07:00	1904-01-01 01:29:00	89	0	0	0	0	0	0	0	0	1
141	Pt enrolled & has surgery	27	Male	(707) 774-9508	73	180	22.53	8	B	Intraplexus	No	5	25	2	0	0	2	Yes	2	1.5	2	2	3	3.5	6	20	No	No	No	1904-01-01 13:23:00	1904-01-01 13:48:00	25	100		30	0	1904-01-01 13:57:00	1904-01-01 15:14:00	1904-01-01 01:17:00	77	0	0	0	0	0	0	0	0	0
142	Pt enrolled & has surgery	41	Male	(209) 594-2118	112	180	34.57	2	B	Intraplexus	No	3	25	2	0	0	1	Yes	1	5	1	1.5	4.5	5	5	4	No	No	No	1904-01-01 08:13:00	1904-01-01 09:36:00	83	100		30	1	1904-01-01 09:43:00	1904-01-01 11:39:00	1904-01-01 01:56:00	116	50	0	0	0	0	0	15	15	6
143	Pt enrolled & has surgery	65	Female	(415) 221-2138	64	165	23.51	4	A	Extraplexus	No	5	25	2	0	0					5.5	5.5	5.5	10			No	No	No	1904-01-01 12:49:00	1904-01-01 15:05:00	136	0		0	0	1904-01-01 15:13:00	1904-01-01 18:05:00	1904-01-01 02:52:00	172	150	0	0	2	15	0	45	60	4
144	Pt enrolled & has surgery	61	Male	(209) 471-0983	81	170	28.03	5	B	Extraplexus	No	5	25	2	0	0	5	Yes	1	5	13	7	7	7	7	2	No	No		1904-01-01 08:02:00	1904-01-01 10:10:00	128	100		30	0	1904-01-01 10:23:00	1904-01-01 12:53:00	1904-01-01 02:30:00	150	0	0	0	0	0	0	0	0	0
145	Pt enrolled & has surgery	65	Male	(415) 272-9229	93	177	29.68	5	A	Extraplexus	No	4	25	1	0	0	4	Yes	2	3	2	1	1.5				Yes	No	No	1904-01-01 08:27:00	1904-01-01 08:57:00	30	50		15	0	1904-01-01 09:03:00	1904-01-01 10:31:00	1904-01-01 01:28:00	88	0	0	0	0	0	0	0	0	1
146	Pt enrolled & has surgery	57	Male	(415) 505-1292	86	182	25.96	0	B	Extraplexus	No	3	25	2	0	0	3	No	0	7.5	4	1.5	7	9	9	7.5	Yes	Yes	Yes	1904-01-01 09:32:00	1904-01-01 10:49:00	77	100		30	0	1904-01-01 10:54:00	1904-01-01 12:19:00	1904-01-01 01:25:00	85	0	0	0	0	0	0	0	0	0
147	Pt enrolled & has surgery	34	Male	(919) 672-5757	95	182	28.68	0	B	Intraplexus	No	3	25	2	0	0	1	No	0	3	2	2	11	5.5	12	15	Yes	No	No	1904-01-01 09:42:00	1904-01-01 10:29:00	47	50		15	0	1904-01-01 10:36:00	1904-01-01 12:26:00	1904-01-01 01:50:00	110	0	0	0	0	0	0	0	0	0
148	Pt enrolled & has surgery	46	Male	(415) 238-4747	78.019	170.2	26.93	3	A	Extraplexus	No	2	25	2	0	0	2	No	0	8	1	6	3	4	6	8	No	No	No	1904-01-01 12:08:00	1904-01-01 13:10:00	62	100		30	0	1904-01-01 13:16:00	1904-01-01 14:40:00	1904-01-01 01:24:00	84	0	0	0	0	0	0	0	0	1
149	Pt enrolled & has surgery	67	Female	(415) 333-1163	99	170	34.26	0	A	Intraplexus	Yes	3	25	2	0	0	1	No	0	2	4.5	2.5	2.5	3	8	8	No	No	No	1904-01-01 08:22:00	1904-01-01 09:53:00	91	100		30	0	1904-01-01 09:57:00	1904-01-01 11:56:00	1904-01-01 01:59:00	119	0	0	0	0	0	0	0	0	1
150	Pt enrolled & has surgery	21	Male	(908) 787-2886	83	180	25.62	0	A	Extraplexus	No	5	25	2	0	0	3	No	0	4	4	2	2	3	5	6	No	No	No	1904-01-01 09:47:00	1904-01-01 10:52:00	65	75		22.5	0	1904-01-01 10:59:00	1904-01-01 11:55:00	1904-01-01 00:56:00	56	0	0	0	0	0	0	0	0	0
151	Pt enrolled & has surgery	22	Male	(415) 259-8241	89	183	26.58	0	A	Extraplexus	No	4	25	2	0	0	4	No	0	10	2	7	4	4			No	No	No	1904-01-01 11:07:00	1904-01-01 12:21:00	74	100		30	0	1904-01-01 12:30:00	1904-01-01 14:00:00	1904-01-01 01:30:00	90	100	0	0	0	0	0	30	30	3
152	Pt enrolled & has surgery	34	Male	(609) 780-3671	90.7	188	25.66	0	B	Extraplexus	No	3.5	25	1	0	0	3	No	0	8	7	7	10	7	13	12	No	No	No	1904-01-01 11:14:00	1904-01-01 12:01:00	47	100		30	0	1904-01-01 12:08:00	1904-01-01 13:35:00	1904-01-01 01:27:00	87	0	0	0	0	0	0	0	0	0
153	Pt enrolled & has surgery	30	Male	(530) 848-0228	104.32	188	29.52	0	B	Intraplexus	Yes	3	25	2	0	0	3	No	0	17	5	5	9	11	16	18	No	No	No	1904-01-01 08:07:00	1904-01-01 09:24:00	77	0		0	0	1904-01-01 09:31:00	1904-01-01 10:56:00	1904-01-01 01:25:00	85	0	0	0	0	0	0	0	0	0
154	Pt enrolled & has surgery	43	Male	(415) 944-8215	77	177	24.58	1	A	Extraplexus	No	3.5	25	2	0	0	3	No	0	4	1	3	3	5	12	12	No	No	No	1904-01-01 12:30:00	1904-01-01 13:39:00	69	100		30	0	1904-01-01 13:43:00	1904-01-01 15:09:00	1904-01-01 01:26:00	86	0	0	0	0	0	0	0	0	0
155	Pt enrolled & has surgery	65	Female	(510) 604-7072	54	161	20.83	4	A	Intraplexus	Yes	7.5	25	2	0	0	2	Yes	2	3		2.5	1.5	2.5	2.5		No	No	No	1904-01-01 09:06:00	1904-01-01 10:40:00	94	0		0	0	1904-01-01 10:47:00	1904-01-01 12:30:00	1904-01-01 01:43:00	103	50	0	0	0	0	0	15	15	6
156	Pt enrolled & has surgery	27	Female	(620) 255-3956	97	170	33.56	2	B	Extraplexus	No	3.5	25	2	0	0	1	No	0	5.5	8	8.5	13	11.5	17.5		No	No	Yes		1904-01-01 11:01:00		50		15	0	1904-01-01 11:09:00	1904-01-01 12:47:00	1904-01-01 01:38:00	98	100	0	0	1	0	0	30	37.5	8
157	Pt enrolled & has surgery	54	Male	(415) 528-8832	67.586	160	26.4	1	B	Extraplexus	No	7	25	2	0	0	5	No	0	7	5	7	9	2	2	8	No	No	No	1904-01-01 12:42:00	1904-01-01 14:47:00	125	100		30	1	1904-01-01 14:50:00	1904-01-01 16:58:00	1904-01-01 02:08:00	128	100	0	2	0	30	0	30	40	8
158	Pt enrolled & has surgery	62	Male	(415) 200-7058	70.308	182.9	21.02	2	A	Extraplexus	No	2	25	2	0	0	2	No	0	11	1	6	9.5	6	7	5.5	No	No	No	1904-01-01 11:00:00	1904-01-01 13:05:00	125	0		0	0	1904-01-01 13:14:00	1904-01-01 15:15:00	1904-01-01 02:01:00	121	50	0	2	0	0	0	15	25	3
159	Pt enrolled & has surgery	43	Male	(650) 520-0208	72.576	170.2	25.05	0	A	Extraplexus	No	6	25	2	0	0	2	No	0	3	2	1.5	3	4.5	3.5	5.5	No	No	No	1904-01-01 12:31:00	1904-01-01 13:14:00	43	0		0	0	1904-01-01 13:17:00	1904-01-01 14:56:00	1904-01-01 01:39:00	99	0	0	0	0	0	12.5	3.75	3.75	0
160	Pt enrolled & has surgery	53	Male	(415) 271-8746	95	188	26.88	1	A	Intraplexus	No	5	25	2	0	0	1	Yes	1	1.5	2	2	3.5	6	8.5	17	No	No	No	1904-01-01 07:56:00	1904-01-01 08:45:00	49	0		0	0	1904-01-01 08:53:00	1904-01-01 11:20:00	1904-01-01 02:27:00	147	0	0	0	0	0	0	0	0	0
161	Pt enrolled & has surgery	31	Male	(267) 266-5646	79	180	24.38	0	A	Intraplexus	Yes	6	25	2	0	0	2	Yes	1	1	2	2	2.5				No	No	No	1904-01-01 11:38:00	1904-01-01 13:18:00	100	0		0	0	1904-01-01 13:30:00	1904-01-01 15:03:00	1904-01-01 01:33:00	93	0	0	0	0	0	0	0	0	0
162	Pt enrolled & has surgery	72	Male	(650) 365-1477	79	173	26.4	0	A	Extraplexus	No	3	25	1	0	0	3	No	0	5.5	4	4	4	2.5	3	5	No	No	No	1904-01-01 08:33:00	1904-01-01 10:18:00	105	0		0	0	1904-01-01 10:23:00	1904-01-01 11:48:00	1904-01-01 01:25:00	85	0	0	0	0	0	0	0	0	0
163	Pt enrolled & has surgery	74	Female	(209) 613-5623	58.51	165.1	21.47	0	A	Intraplexus	No	3	25	2	0	0	2	No	0	6	1.5	2	5	8	11	10	No	No	No	1904-01-01 10:03:00	1904-01-01 11:24:00	81	0		0	0	1904-01-01 11:34:00	1904-01-01 12:24:00	1904-01-01 00:50:00	50	0	0	0	0	0	0	0	0
164	Pt enrolled & has surgery	40	Female	(408) 722-6509	86.183	154.9	35.92	0	A	Intraplexus	No	5	25	2	0	0	5	Yes	2	4	3.5	3	2	2	2	4	No	No	No	1904-01-01 12:06:00	1904-01-01 13:24:00	78	0		0	0	1904-01-01 13:32:00	1904-01-01 16:00:00	1904-01-01 02:28:00	148	150	0	2	0	30	0	45	55	6
165	Pt enrolled & has surgery	64	Male	(510) 305-3144	81.647	172.7	27.38	0	A	Intraplexus	No	3	25	1	0	0	1	No	0	9	4	6.5	6.5	7	7	9.5	No	No	No	1904-01-01 12:39:00	1904-01-01 14:11:00	92	125		37.5	0	1904-01-01 14:24:00	1904-01-01 15:50:00	1904-01-01 01:26:00	86	0	0	0	0	0	0	0	0	0
166	Pt enrolled & has surgery	44	Male	(415) 290-0698	111.13	167.6	39.56	2	A	Extraplexus	No	3	25	2	0	0	2	No	0	15	10	13.5	10.5		12.5	12.5	No	No	No	1904-01-01 08:14:00	1904-01-01 09:19:00	65	100		30	0	1904-01-01 09:24:00	1904-01-01 10:21:00	1904-01-01 00:57:00	57	50	0	0	0	0	0	15	15	6
167	Pt enrolled & has surgery	60	Male	(650) 430-5142	70.308	182.9	21.02	0	A	Intraplexus	No	3	25	2	0	0	1	No	0	3.5	14.5	4	4	7.5	6	8	No	No	No	1904-01-01 10:00:00	1904-01-01 11:13:00	73	0		0	0	1904-01-01 11:29:00	1904-01-01 14:13:00	1904-01-01 02:44:00	164	0	0	0	0	0	0	0	0	0
168	Pt enrolled & has surgery	66	Male	(415) 328-9134	83.915	181	25.61	3	A	Intraplexus	No	2	25	2	0	0	1	No	0	9	4	4.5	5	8.5	11.5	13	No	No	No	1904-01-01 08:01:00	1904-01-01 09:17:00	76	0		0	0	1904-01-01 09:22:00	1904-01-01 10:48:00	1904-01-01 01:26:00	86	0	0	0	0	0	0	0	0	0
169	Pt enrolled & has surgery	28	Male	(208) 691-6596	65.772	177.8	20.81	0	A	Extraplexus	No	3	25	2	0	0	2	No	0	8	15.5	8.5	19.5	13.5			No	No	No	1904-01-01 15:27:00	1904-01-01 16:30:00	63	0		0	0	1904-01-01 16:32:00	1904-01-01 17:56:00	1904-01-01 01:24:00	84	0	0	0	0	0	0	0	0	0
170	Pt enrolled & has surgery	47	Female	(415) 812-1846	61.236	162.6	23.16	5	B	Intraplexus	No	4	25	2	0	0	2	No	0	2.5	6	3.5	4	5	4.5	9.5	No	No	No	1904-01-01 08:11:00	1904-01-01 09:11:00	60	100		30	0	1904-01-01 09:19:00	1904-01-01 11:10:00	1904-01-01 01:51:00	111	0	0	0	0	0	0	0	0	0
171	Pt enrolled & has surgery	67	Male	(707) 499-0821	72.576	177.8	22.96	0	B	Extraplexus	No	4	25	2	0	0	2	No	0	8	1.5	3	3	5	9.5	14	No	No	No	1904-01-01 10:07:00	1904-01-01 11:41:00	94	125		37.5	0	1904-01-01 11:53:00	1904-01-01 13:09:00	1904-01-01 01:16:00	76	0	0	0	0	0	0	0	0	0
172	Pt enrolled & has surgery	44	Male	(415) 713-1950	127	182.9	37.96	5	A	Extraplexus	No	3	25	2	0	0	2	No	0	11.5	15.5	15	14				No	No	No	1904-01-01 11:52:00	1904-01-01 12:56:00	64	0		0	0	1904-01-01 13:01:00	1904-01-01 14:10:00	1904-01-01 01:09:00	69	0	0	0	0	0	0	0	0	0
173	Pt enrolled & has surgery	31	Male	(310) 701-1600	81.647	180.3	25.12	2	B	Intraplexus	No	7	30	2	25	7.5	5	Yes	1	8	1	4	33	5.5	5.5	6	No	No	No	1904-01-01 11:09:00	1904-01-01 12:13:00	64	75		22.5	0	1904-01-01 12:19:00	1904-01-01 13:20:00	1904-01-01 01:01:00	61	0	0	0	0	0	0	0	0	0
174	Pt enrolled & has surgery	18	Male	(209) 808-1865	65.772	172.7	22.05	3	B	Intraplexus	No	7	25	2	0	0	6	Yes	2	4.5	1	1.5	1.5	3	3.5	3.5	No	No	No	1904-01-01 08:03:00	1904-01-01 10:36:00	156	100		30	1	1904-01-01 10:45:00	1904-01-01 11:45:00	1904-01-01 01:00:00	60	0	0	0	0	0	0	0	0	0
175	Pt enrolled & has surgery	42	Female	(650) 388-2667	52	162.6	19.67	1	B	Extraplexus	Yes	11	25	2	0	0	9	No	0	2.5	3	3	3	2	2	2	No	No	No	1904-01-01 09:18:00	1904-01-01 10:29:00	71	100		30	0	1904-01-01 10:35:00	1904-01-01 11:55:00	1904-01-01 01:20:00	80	0	0	0	0	0	0	0	0	0
176	Pt enrolled & has surgery	30	Male	(858) 539-5123	77.111	175.3	25.09	1	A	Intraplexus	No	5	25	2	0	0	2	Yes	2	2	2.5	1	3.5	2	3	6.5	No	No	No	1904-01-01 11:40:00	1904-01-01 13:00:00	80	100		30	0	1904-01-01 13:12:00	1904-01-01 14:34:00	1904-01-01 01:22:00	82	0	0	0	0	0	0	0	0	0
177	Pt enrolled & has surgery	56	Female	(415) 517-0936	73.483	167.6	26.16	0	A	Intraplexus		6	25	2	0	0	2	Yes	2		1	1.5	1.5	7	10	10	No	No	No	1904-01-01 12:49:00	1904-01-01 13:51:00	62			0	0	1904-01-01 13:55:00	1904-01-01 15:05:00	1904-01-01 01:10:00	70	0	0	0	0	0	0	0	0	0
178	Pt enrolled & has surgery	61	Male	(559) 970-4748	70.308	172.7	23.57	5	B	Extraplexus	No	5	25	2	0	0	2	No	0	2.5	1	1.5	3	3	7.5	7.5	No	No	No	1904-01-01 08:02:00	1904-01-01 09:32:00	90	0		0	0	1904-01-01 09:36:00	1904-01-01 10:45:00	1904-01-01 01:09:00	69	0	0	0	0	0	0	0	0	0
179	Pt enrolled & has surgery	52	Male	(415) 819-5557	65.772	182.9	19.66	0	B	Extraplexus	No	4	25	2	0	0	2	No	0	5	4	4	2.5	2.5	3	4	No	No	No	1904-01-01 08:24:00	1904-01-01 09:20:00	56	100		30	0	1904-01-01 09:22:00	1904-01-01 10:27:00	1904-01-01 01:05:00	65	0	0	0	0	0	0	0	0	0
180	Pt enrolled & has surgery	37	Male	(408) 656-4988	70.308	172.7	23.57	0	B	Intraplexus	No	5	25	2	0	0	3	Yes	2	2	1	1	2.5	3.5	4.5	6.5	No	No	No	1904-01-01 13:37:00	1904-01-01 14:53:00	76	100		30	0	1904-01-01 15:01:00	1904-01-01 16:00:00	1904-01-01 00:59:00	59	0	0	0	0	30	0	0	0	0
181	Pt enrolled & has surgery	56	Female	(707) 849-0520	71.215	165.1	26.13	0	A	Extraplexus	No	5	25	2	0	0	4	No	0	6	1.5	7.5	7.5	7.5	13		No	No	No	1904-01-01 15:02:00	1904-01-01 15:51:00	49	0		0	0	1904-01-01 15:59:00	1904-01-01 18:04:00	1904-01-01 02:05:00	125	0	0	0	0	0	0	0	0	1
182	Pt enrolled & has surgery	48	Male	(415) 308-0429	79.379	188	22.46	0	B	Extraplexus	No	4	25	2	0	0	5	No	0		1	2.5					No	No	No	1904-01-01 12:13:00	1904-01-01 13:00:00	47	100		30	0	1904-01-01 13:11:00	1904-01-01 14:34:00	1904-01-01 01:23:00	83	0	0	0	0	0	0	0	0	0
183	Pt enrolled & has surgery	58	Female	(650) 400-3300	65.772	167.6	23.41	3	A	Extraplexus		4	25	2	0	0	2	Yes	2	6	6	2.5	4	4	5	4.5	No	No	No	1904-01-01 08:21:00	1904-01-01 10:28:00	127	75		22.5	0	1904-01-01 10:42:00	1904-01-01 11:59:00	1904-01-01 01:17:00	77	0	0	0	0	0	0	0	0	0
184	Pt enrolled & has surgery	53	Male	(415) 385-4351	88.451	182.9	26.44	0	A	Intraplexus	No	4	25	2	0	0	1	Yes	3	2.5	3	1.5	3	4	6	14	No	Yes	No	1904-01-01 11:32:00	1904-01-01 12:37:00	65	100		30	0	1904-01-01 12:47:00	1904-01-01 14:17:00	1904-01-01 01:30:00	90	0	0	0	0	0	0	0	0	1
185	Pt enrolled & has surgery	49	Female	(310) 384-8541	72.576	167.6	25.84	0	B	Extraplexus	No	6	25	2	0	0	2	No	0	2.5	1	1	1	3	4	6.5	No	No	No	1904-01-01 08:06:00	1904-01-01 09:00:00	54	0		0	0	1904-01-01 09:11:00	1904-01-01 11:17:00	1904-01-01 02:06:00	126	0	0	0	0	0	0	0	0	1
186	Pt enrolled & has surgery	69	Female	(415) 310-0435	67.132	172.7	22.51	0	B	Extraplexus	No	3	25	1	0	0	2	No	0	8.5	2.5	4.5	8	12.5			No	No	No	1904-01-01 10:02:00	1904-01-01 11:44:00	100	25		7.5	0	1904-01-01 12:00:00	1904-01-01 13:15:00	1904-01-01 01:15:00	75	0	0	0	0	0	0	0	0	0
187	Pt enrolled & has surgery	69	Male	(925) 933-1374	67.132	165.1	24.63	0	A	Intraplexus	Yes	8	25	1	0	0	5	No	0	4		3					No	No	No	1904-01-01 08:02:00	1904-01-01 09:17:00	75	100		30	0	1904-01-01 09:22:00	1904-01-01 10:40:00	1904-01-01 01:18:00	78	0	0	0	0	0	0	0	0	0
188	Pt enrolled & has surgery	70	Male	(415) 250-6447	80.74	182.9	24.14	4	A	Extraplexus	No	14	25	0	0	0	7	No	0		2	6.5	8	8	10.5	14	No	Yes	No	1904-01-01 09:29:00	1904-01-01 10:45:00	76	0		0	0	1904-01-01 10:57:00	1904-01-01 12:20:00	1904-01-01 01:23:00	83	0	0	0	0	0	0	0	0	0
189	Pt enrolled & has surgery	33	Male	(802) 279-7431	72.122	185.4	20.98	0	B	Extraplexus	No	4	25	2	0	0	2	No	0	7.5	4	6	9				No	No	No	1904-01-01 11:44:00	1904-01-01 12:27:00	43	0		0	0	1904-01-01 12:36:00	1904-01-01 14:45:00	1904-01-01 02:09:00	129	0	0	0	0	30	0	0	0	0
190	Pt enrolled & has surgery	46	Male	(209) 247-3231	85.276	175.3	27.75	1	A	Extraplexus	No	3	25	2	0	0	2	No	0	17	6	6	13.5	4.5	17	34.5	No	No	No	1904-01-01 10:00:00	1904-01-01 10:49:00	49	25		7.5	0	1904-01-01 11:01:00	1904-01-01 11:54:00	1904-01-01 00:53:00	53	0	0	0	0	0	0	0	0	0
191	Pt enrolled & has surgery	34	Male	(646) 596-2539	70.308	170.2	24.27	0	A	Intraplexus	No	5	25	2	0	0	1	No	0	4	3	3	1.5	1.5	2	4.5	No	No	No	1904-01-01 11:29:00	1904-01-01 12:14:00	45	0		0	0	1904-01-01 12:20:00	1904-01-01 13:15:00	1904-01-01 00:55:00	55	0	0	0	0	0	0	0	0	0
192	Pt enrolled & has surgery	49	Female	(209) 606-9123	64.864	172.7	21.75	0	A	Extraplexus	No	8	25	2	0	0	4	Yes	1	2	1.5	3.5	3	3.5	6.5		No	No	No	1904-01-01 12:29:00	1904-01-01 13:16:00	47	0		0	0	1904-01-01 13:27:00	1904-01-01 14:15:00	1904-01-01 00:48:00	48	0	0	0	0	0	0	0	0	0
193	Pt enrolled & has surgery	63	Male	(707) 499-2732	74.844	182.9	22.37	0	A	Intraplexus	No	2	25	2	0	0	1	No	0	4.5	1	1	1.5	1.5	2.5		No	No	No	1904-01-01 14:20:00	1904-01-01 15:16:00	56	50		15	0	1904-01-01 15:27:00	1904-01-01 16:25:00	1904-01-01 00:58:00	58	0	0	0	0	0	0	0	0	1
194	Pt enrolled & has surgery	54	Male	(916) 712-3202	68.04	170.2	23.49	2	A	Extraplexus	No	5	25	2	0	0	2	No	0	3.5	1	6.5	5	3	5.5	6	No	No	No	1904-01-01 07:58:00	1904-01-01 08:27:00	29	0		0	0	1904-01-01 08:29:00	1904-01-01 09:55:00	1904-01-01 01:26:00	86	0	0	0	0	0	0	0	0	0
195	Pt enrolled & has surgery	53	Male	(707) 445-2060	117.93	188	33.37	6	A	Intraplexus	No	3	25	2	0	0	1	No	0	5.5	6.5	3	1.5	1.5	3.5	6.5	No	No	No	1904-01-01 13:02:00	1904-01-01 15:15:00	133	0		0	0	1904-01-01 15:25:00	1904-01-01 17:05:00	1904-01-01 01:40:00	100	0	0	0	0	0	0	0	0	1
196	Pt enrolled & has surgery	70	Male	(530) 304-2715	99.8	180.3	30.7	4	B	Extraplexus	No	3	25	0	0	0	2	No	0	5	6	3	1.5	1.5	13.5	3.5	No	No	No	1904-01-01 08:04:00	1904-01-01 09:18:00	74	0		0	0	1904-01-01 09:20:00	1904-01-01 11:05:00	1904-01-01 01:45:00	105	0	0	2	0	0	0	0	10	3
197	Pt enrolled & has surgery	68	Female	(925) 785-4653	72.6	170.2	25.06	0	B	Intraplexus	No	5	25	2	0	0	2	No	0	2	1.5						No	No	No	1904-01-01 10:55:00	1904-01-01 11:53:00	58	0		0	0	1904-01-01 11:58:00	1904-01-01 13:16:00	1904-01-01 01:18:00	78	0	0	0	0	0	0	0	0	0
198	Pt enrolled & has surgery	72	Male	(415) 629-0504	74.8	182.9	22.36	0	B	Intraplexus	No	2	25	2	0	0	2	No	0	10	4	6.5	10.5	7	11	9.5	No	No	No	1904-01-01 12:20:00	1904-01-01 13:18:00	58	25		7.5	0	1904-01-01 13:28:00	1904-01-01 14:23:00	1904-01-01 00:55:00	55	0	0	0	0	0	0	0	0	0
199	Pt enrolled & has surgery	19	Male	(415) 987-4583	62.6	167.6	22.29	0	B	Intraplexus	No	3	25	0	0	0	2	Yes	1	9.5	8	1	1.5	1.5	8	10	No	No	No	1904-01-01 13:29:00	1904-01-01 14:39:00	70	100		30	0	1904-01-01 14:44:00	1904-01-01 15:40:00	1904-01-01 00:56:00	56	0	0	0	0	30	0	0	0	0
200	Pt enrolled & has surgery	20	Male	(530) 588-4033	90.7	185.4	26.39	3	A	Intraplexus	No	5	25	2	0	0	2	Yes	2	5		1	2	4.5	7.5		No	No	No	1904-01-01 08:01:00	1904-01-01 09:00:00	59	100		30	0	1904-01-01 09:27:00	1904-01-01 13:29:00	1904-01-01 04:02:00	242	0	0	2	0	0	0	0	10	0
201	Pt enrolled & has surgery	50	Male	(727) 412-0708	77.1	182.9	23.05	0	A	Intraplexus	No	4	25	2	0	0	2	Yes	1		2	1	8.5	14	11.5	11.5	No	Yes	No	1904-01-01 11:40:00	1904-01-01 12:19:00	39	0		0	0	1904-01-01 12:22:00	1904-01-01 14:02:00	1904-01-01 01:40:00	100	50	0	2	0	0	0	15	25	0
202	Pt enrolled & has surgery	57	Female	(415) 215-5675	69.9	167.6	24.88	0	B	Intraplexus	No	6	25	2	0	0	3	No	0	2.5	15.5	1.5	2	7.5	22.5		No	No	No	1904-01-01 08:04:00	1904-01-01 09:25:00	81	0		0	0	1904-01-01 09:28:00	1904-01-01 10:53:00	1904-01-01 01:25:00	85	0	0	0	0	0	0	0	0	0
203	Pt enrolled & has surgery	56	Male	(650) 270-3831	88.4	170.2	30.52	1	A	Extraplexus	No	3	25	2	0	0	3	No	0	17	9	6.5	11	13	13	14	No	No	No	1904-01-01 13:18:00	1904-01-01 14:20:00	62	100		30	0	1904-01-01 14:27:00	1904-01-01 15:42:00	1904-01-01 01:15:00	75	0	0	0	0	0	0	0	0	0
204	Pt enrolled & has surgery	68	Female	(415) 789-8890	56.2	160	21.95	0	A	Intraplexus	No	3	25	1	0	0	2	No	0	2.5	2.5	4	1.5	3.5	5	6.5	No	No	No	1904-01-01 10:49:00	1904-01-01 12:10:00	81	100		30	0	1904-01-01 12:17:00	1904-01-01 13:35:00	1904-01-01 01:18:00	78	0	0	0	0	0	0	0	0	0
205	Pt enrolled & has surgery	42	Female	(707) 825-8776	63.5	162.6	24.02	3	A	Intraplexus	No	3	25	2	0	0	2	No	1	2	5	1.5	5	8			No	No	No	1904-01-01 13:11:00	1904-01-01 14:16:00	65	0		0	0	1904-01-01 14:19:00	1904-01-01 15:09:00	1904-01-01 00:50:00	50	0	0	0	0	0	0	0	0	0
206	Pt enrolled & has surgery	54	Male	(408) 416-7301	102.1	180.3	31.41	4	A	Intraplexus	No	2	25	2	0	0	2	No	0	2.5	4.5	1.5	1.5	2	8	2.5	No	No	No	1904-01-01 13:38:00	1904-01-01 14:45:00	57	100		30	0	1904-01-01 14:54:00	1904-01-01 16:00:00	1904-01-01 01:06:00	66	0	0	1	0	0	0	0	5	0
207	Pt enrolled & has surgery	41	Male	(415) 385-3345	72.6	177.8	22.97	3	A	Intraplexus	No	4	25	2	0	0	3	Yes	1	2.5	1	3	1.5	2	2	4	No	No	No	1904-01-01 08:54:00	1904-01-01 09:09:00	15	0		0	0	1904-01-01 09:15:00	1904-01-01 11:12:00	1904-01-01 01:57:00	117	0	0	0	0	0	0	0	0	0
208	Pt enrolled & has surgery	30	Male	(440) 812-4473	78	170.2	26.93	0	A	Extraplexus	No	3	25	2	0	0	2	No	0	11	3	1.5	2	4	5.5	4.5	No	No	No	1904-01-01 12:34:00	1904-01-01 14:11:00	97	0		0	0	1904-01-01 14:13:00	1904-01-01 15:04:00	1904-01-01 00:51:00	51	0	0	0	0	0	0	0	0	0
[truncated: 40 more columns]
